# Supplementary material for: Aberration Theory of a Flat, Aplanatic Metalens Doublet and the Design of a Meta-Microscope Objective Lens
Source: Sensors (Basel). 2023 Nov 19;23(22):9273. doi: 10.3390/s23229273 (PMC10674246; doi:10.3390/s23229273)
Supplement: Supplementary file 1 [file sensors-23-09273-s001.zip]

Archive with 1 entries (1 files):
- sensors-2694408-supplementary.pdf
